# Supplementary material for: Boron-chalcogen heterocycles and linear tetraboranes from a cyclic tetra(amino)tetraborane
Source: Nat Commun. 2025 Jun 12;16:5304. doi: 10.1038/s41467-025-60549-z (PMC12163077; doi:10.1038/s41467-025-60549-z)
Supplement: Supplementary file 3 — Source Data [file 41467_2025_60549_MOESM3_ESM.xlsx]

## Sheet: Tabelle1
Cartesian coordinates of DFT optimized structures
[2S]•+	S	-0.005356	2.00883	0.812498
	B	-1.35583	0.784956	0.569636
	B	-0.670359	-0.397134	-0.538857
	B	0.728357	-0.669959	0.508991
	B	1.34882	0.91726	0.157969
	N	-2.67614	0.852675	0.989604
	N	-0.95067	-0.595821	-1.87003
	N	1.09658	-1.55126	1.49869
	N	2.55843	1.32242	-0.383234
	C	3.49525	0.315895	-0.907964
	H	3.00268	-0.661611	-0.763477
	C	-1.69019	0.464741	-2.59067
	H	-2.1327	1.10793	-1.81162
	C	3.0049	2.72707	-0.48388
	H	4.02183	2.69968	-0.905472
	C	-3.24195	1.98753	1.74834
	H	-4.30304	1.74732	1.91808
	C	3.67518	4.82956	0.738608
	H	4.7138	4.79185	0.358505
	H	3.72227	5.31309	1.72876
	C	5.69402	-0.884533	-0.650122
	H	6.65125	-0.899346	-0.102651
	H	5.193	-1.84723	-0.43178
	C	4.62451	-0.671854	-2.93212
	H	4.06967	-1.62449	-2.83399
	H	4.82175	-0.533385	-4.00819
	C	1.45809	-3.22981	-3.31957
	H	1.38936	-2.95023	-4.3879
	H	2.52064	-3.45342	-3.12436
	C	1.91395	-0.776142	3.71855
	H	1.38906	-1.59022	4.25209
	H	1.20838	0.069957	3.64287
	C	-2.61051	2.14057	3.13646
	H	-1.53177	2.35377	3.03683
	H	-2.70128	1.18419	3.68074
	C	-3.62848	-0.210529	0.628531
	H	-3.04797	-0.963249	0.068651
	C	2.8151	5.65486	-0.221215
	H	1.80323	5.77729	0.209761
	H	3.23549	6.6684	-0.333399
	C	-1.45639	2.50796	-4.05547
	H	-0.750001	3.10033	-4.66091
	H	-1.8402	3.18451	-3.26821
	C	-1.34912	-2.97015	-2.43431
	H	-1.31696	-3.22634	-1.35886
	H	-2.39897	-2.72121	-2.66276
	C	-3.28129	3.27493	3.91566
	H	-4.33224	3.00174	4.12863
	H	-2.78638	3.3979	4.89353
	C	2.296	-1.23178	2.30525
	H	2.76462	-0.364009	1.81592
	C	-4.73899	0.271641	-0.314034
	H	-5.37854	1.01066	0.202131
	H	-4.29637	0.788613	-1.18091
	C	3.15867	-0.375607	4.51441
	H	2.86829	-0.081595	5.53698
	H	3.61648	0.518176	4.04872
	C	2.7028	4.97567	-1.58801
	H	2.05465	5.56347	-2.2597
	H	3.70166	4.94616	-2.06346
	C	-2.84623	-0.040492	-3.4579
	H	-2.46781	-0.705323	-4.25502
	H	-3.54237	-0.636714	-2.84524
	C	-3.89095	4.42513	1.75011
	H	-4.96793	4.20036	1.87037
	H	-3.83033	5.36891	1.18206
	C	-4.23509	-0.921177	1.84424
	H	-4.87038	-0.219472	2.41441
	H	-3.43448	-1.2472	2.52572
	C	3.33909	-2.35351	2.31694
	H	3.6294	-2.59354	1.27841
	H	2.90704	-3.27317	2.75174
	C	-1.62572	-4.9338	1.60524
	H	-2.11517	-5.84903	1.97819
	H	-2.11393	-4.68531	0.642309
	C	-3.5782	1.13875	-4.1064
	H	-4.05792	1.75078	-3.31871
	H	-4.39243	0.760878	-4.74684
	C	4.18383	-1.51069	4.55143
	H	5.0822	-1.19608	5.10869
	H	3.75707	-2.37077	5.10152
	C	-3.25036	4.58844	3.13052
	H	-3.76474	5.38279	3.69713
	H	-2.20032	4.91569	3.0087
	C	0.357968	-2.76417	1.89348
	H	0.761979	-3.07527	2.86993
	C	-5.60302	-0.907875	-0.768759
	H	-6.40876	-0.548739	-1.43066
	H	-4.98518	-1.60085	-1.37222
	C	-1.13249	-2.51184	2.10501
	H	-1.58933	-2.19383	1.14959
	H	-1.26226	-1.67987	2.81871
	C	-2.62236	2.01733	-4.91623
	H	-3.16634	2.87465	-5.34652
	H	-2.2271	1.43469	-5.76967
	C	0.585296	-3.91855	0.91452
	H	1.66596	-4.10201	0.7922
	H	0.201668	-3.61407	-0.07287
	C	4.56888	-1.95399	3.139
	H	5.27651	-2.79907	3.17726
	H	5.09985	-1.12738	2.63124
	C	-0.468614	-1.73613	-2.66993
	H	-0.574381	-1.45095	-3.72942
	C	-6.18661	-1.66958	0.423421
	H	-6.76084	-2.54353	0.07328
	H	-6.90137	-1.01648	0.9581
	C	-0.135588	-5.18949	1.36673
	H	0.005265	-5.98424	0.614257
	H	0.326319	-5.55898	2.30169
	C	-1.83895	-3.77985	2.5873
	H	-2.91614	-3.58325	2.72308
	H	-1.44509	-4.06315	3.58175
	C	-0.888259	-4.16343	-3.27294
	H	-1.50172	-5.04778	-3.03112
	H	-1.06716	-3.94372	-4.34263
	C	1.01351	-2.04579	-2.45846
	H	1.20622	-2.28276	-1.39708
	H	1.60111	-1.146	-2.69799
	C	0.596267	-4.46778	-3.06215
	H	0.91129	-5.29268	-3.72282
	H	0.758053	-4.81818	-2.02506
	C	-5.08751	-2.10974	1.39309
	H	-5.52649	-2.61178	2.27167
	H	-4.43708	-2.85612	0.896382
	C	4.82135	0.264411	-0.139589
	H	5.36847	1.21644	-0.264351
	H	4.62422	0.153656	0.939049
	C	5.94015	-0.770179	-2.15617
	H	6.5298	-1.63095	-2.51334
	H	6.54798	0.132202	-2.35638
	C	3.75276	0.473698	-2.41171
	H	4.26533	1.43329	-2.60655
	H	2.79109	0.517591	-2.95133
	C	3.13561	3.40497	0.884734
	H	2.15095	3.44023	1.38317
	H	3.79908	2.79807	1.52589
	C	2.15854	3.55035	-1.46266
	H	1.11181	3.58515	-1.11402
	H	2.15506	3.04869	-2.44595
	C	-3.22328	3.29985	0.955658
	H	-2.18086	3.58424	0.727296
	H	-3.73485	3.14694	-0.011123
	C	-0.720889	1.34139	-3.39326
	H	0.069536	1.71447	-2.71833
	H	-0.222993	0.729089	-4.16916
5Fconf1	B	-1.4679	0.925187	-0.522525
	B	-0.624514	-0.578756	-0.595494
	B	0.624296	-0.578852	0.595536
	B	1.46875	0.924488	0.522074
	F	-0.823673	1.90339	-1.24499
	F	0.82541	1.90354	1.24421
	N	-2.58949	1.34759	0.220114
	N	-0.755348	-1.50803	-1.65267
	N	0.754208	-1.5077	1.65319
	N	2.59077	1.34553	-0.220696
	C	-3.03412	2.74722	0.243957
	H	-3.89872	2.80072	0.927428
	C	-3.54586	3.22457	-1.12243
	H	-4.33877	2.53799	-1.46945
	H	-2.72411	3.16862	-1.85614
	C	-4.0711	4.66003	-1.04842
	H	-4.39268	4.99646	-2.04969
	H	-4.971	4.68903	-0.403379
	C	-3.01678	5.61255	-0.478454
	H	-2.15777	5.66048	-1.17473
	H	-3.42536	6.63596	-0.406125
	C	-2.52384	5.13652	0.890355
	H	-3.36146	5.18354	1.61384
	H	-1.74095	5.81448	1.27335
	C	-1.98446	3.70682	0.820871
	H	-1.08333	3.68229	0.18908
	H	-1.67856	3.35027	1.81877
	C	-3.34073	0.407971	1.05004
	H	-2.89092	-0.587224	0.873936
	C	-4.8232	0.310034	0.649463
	H	-5.30338	1.30024	0.754575
	H	-4.90275	0.035508	-0.415202
	C	-5.58348	-0.691163	1.51982
	H	-6.64203	-0.731846	1.20921
	H	-5.16846	-1.70571	1.36212
	C	-5.47044	-0.324419	2.99991
	H	-6.01352	-1.0566	3.62275
	H	-5.95318	0.657287	3.16934
	C	-4.00332	-0.255806	3.4241
	H	-3.57442	-1.27068	3.34727
	H	-3.91783	0.039795	4.48444
	C	-3.19759	0.711037	2.55081
	H	-2.12573	0.686092	2.81636
	H	-3.54555	1.74158	2.75102
	C	-1.74039	-1.38174	-2.73991
	H	-1.64885	-2.27818	-3.37576
	C	-1.47929	-0.183373	-3.6619
	H	-0.453597	-0.249706	-4.06383
	H	-1.52344	0.749114	-3.07748
	C	-2.5028	-0.120104	-4.79729
	H	-2.31209	0.767521	-5.42525
	H	-2.38272	-1.00282	-5.45543
	C	-3.93306	-0.09051	-4.25364
	H	-4.07775	0.838779	-3.66961
	H	-4.66067	-0.062653	-5.08364
	C	-4.20182	-1.29587	-3.34983
	H	-4.15903	-2.22251	-3.9546
	H	-5.22192	-1.24255	-2.92966
	C	-3.17809	-1.37487	-2.21731
	H	-3.30064	-0.498928	-1.56192
	H	-3.34404	-2.27184	-1.59422
	C	0.157695	-2.6457	-1.79464
	H	0.820773	-2.60854	-0.914761
	C	1.05829	-2.52855	-3.02873
	H	1.55401	-1.54559	-3.00678
	H	0.446755	-2.55676	-3.95013
	C	2.08122	-3.66348	-3.07847
	H	2.71397	-3.56674	-3.97805
	H	2.75922	-3.58186	-2.20642
	C	1.3876	-5.02803	-3.05837
	H	2.13484	-5.84056	-3.05939
	H	0.793597	-5.14288	-3.98531
	C	0.462238	-5.16232	-1.8465
	H	1.0755	-5.17498	-0.927003
	H	-0.072357	-6.12775	-1.87597
	C	-0.54512	-4.01105	-1.7729
	H	-1.16237	-4.08865	-0.862385
	H	-1.2379	-4.0956	-2.63002
	C	-0.159202	-2.64502	1.79514
	H	-0.82183	-2.60794	0.914929
	C	-1.06036	-2.52706	3.02873
	H	-1.55576	-1.54397	3.00613
	H	-0.449337	-2.55503	3.95047
	C	-2.08371	-3.66158	3.07842
	H	-2.71692	-3.56422	3.97765
	H	-2.76118	-3.58018	2.20599
	C	-1.39055	-5.02634	3.05941
	H	-0.797005	-5.14089	3.98673
	H	-2.13798	-5.83872	3.06043
	C	-0.464606	-5.16155	1.84805
	H	-1.07741	-5.17458	0.928226
	H	0.069737	-6.12711	1.87831
	C	0.54315	-4.01065	1.77432
	H	1.23563	-4.09505	2.63169
	H	1.16067	-4.08877	0.864029
	C	1.73872	-1.38116	2.74095
	H	1.64676	-2.27739	3.37706
	C	1.47726	-0.182393	3.66225
	H	0.451319	-0.248469	4.06366
	H	1.52189	0.749797	3.07751
	C	2.50006	-0.118976	4.79832
	H	2.30908	0.768911	5.42585
	H	2.37941	-1.00142	5.45677
	C	3.9307	-0.089859	4.25556
	H	4.65778	-0.06183	5.08605
	H	4.07589	0.839257	3.67135
	C	4.1998	-1.29553	3.35239
	H	4.15641	-2.22192	3.95747
	H	5.22019	-1.24256	2.93282
	C	3.17677	-1.37461	2.21919
	H	3.2999	-0.498913	1.56355
	H	3.34299	-2.2718	1.5965
	C	3.34112	0.40482	-1.05012
	H	2.89029	-0.589873	-0.873784
	C	4.82351	0.305603	-0.649423
	H	5.30472	1.29526	-0.754812
	H	4.90269	0.031359	0.415325
	C	5.58288	-0.696574	-1.51935
	H	6.64137	-0.738246	-1.20864
	H	5.16693	-1.71074	-1.36133
	C	5.47037	-0.330268	-2.99961
	H	6.01278	-1.06322	-3.62216
	H	5.95426	0.650977	-3.16942
	C	4.00342	-0.260354	-3.42401
	H	3.57347	-1.27456	-3.34656
	H	3.91842	0.034975	-4.48439
	C	3.19847	0.707557	-2.55096
	H	2.12687	0.683478	-2.81664
	H	3.54748	1.73769	-2.75143
	C	3.03664	2.74475	-0.245264
	H	3.90139	2.79685	-0.928292
	C	3.54825	3.22248	1.12111
	H	4.34047	2.53525	1.46872
	H	2.72625	3.16758	1.85426
	C	4.07498	4.65742	1.04616
	H	4.39644	4.99415	2.04734
	H	4.97477	4.68532	0.401336
	C	3.02166	5.61064	0.475389
	H	2.1625	5.65986	1.17122
	H	3.43116	6.63375	0.402524
	C	2.52863	5.13419	-0.893202
	H	3.36666	5.17977	-1.61621
	H	1.74659	5.81245	-1.27689
	C	1.98796	3.70499	-0.822826
	H	1.08679	3.68193	-0.191188
	H	1.68199	3.34803	-1.82059
5Fconf2	B	-2.05469	0.058404	-0.41009
	B	-0.768481	-0.761499	0.40749
	B	0.768258	-0.761244	-0.407831
	B	2.05455	0.058252	0.410047
	F	-2.51689	-0.724879	-1.44617
	F	2.5168	-0.725688	1.44561
	N	-2.68081	1.32234	-0.315711
	N	-0.965828	-1.60848	1.5249
	N	0.965588	-1.60773	-1.52562
	N	2.68079	1.32218	0.316385
	C	-3.73349	1.74924	-1.24764
	H	-4.03309	2.76752	-0.947343
	C	-5.00543	0.89425	-1.15169
	H	-5.35454	0.885642	-0.103763
	H	-4.76618	-0.147535	-1.42094
	C	-6.10089	1.42777	-2.0775
	H	-6.99014	0.775655	-2.02457
	H	-6.42361	2.42795	-1.728
	C	-5.60621	1.53804	-3.52195
	H	-5.37753	0.525134	-3.90466
	H	-6.40089	1.95028	-4.16834
	C	-4.3466	2.40338	-3.61157
	H	-4.59963	3.44217	-3.32253
	H	-3.9845	2.44776	-4.65358
	C	-3.24023	1.87461	-2.696
	H	-2.90304	0.888234	-3.05437
	H	-2.36333	2.5459	-2.71721
	C	-2.35824	2.25865	0.753989
	H	-1.56188	1.7758	1.3484
	C	-3.54052	2.53391	1.69663
	H	-4.3465	3.04701	1.13976
	H	-3.96409	1.58149	2.05129
	C	-3.11519	3.41118	2.87529
	H	-3.98005	3.60883	3.53221
	H	-2.37392	2.86139	3.4869
	C	-2.49943	4.72736	2.39307
	H	-2.1499	5.32563	3.25245
	H	-3.27911	5.32711	1.88553
	C	-1.34632	4.47374	1.41887
	H	-0.521361	3.97601	1.96368
	H	-0.940541	5.42832	1.04042
	C	-1.78602	3.58866	0.250295
	H	-0.948255	3.3798	-0.43157
	H	-2.54776	4.12904	-0.342164
	C	-2.18542	-1.67697	2.3417
	H	-2.1011	-2.57843	2.97086
	C	-3.47548	-1.86311	1.53774
	H	-3.35468	-2.70744	0.837768
	H	-3.67332	-0.964575	0.928895
	C	-4.66697	-2.08261	2.47211
	H	-5.59095	-2.21176	1.88198
	H	-4.52251	-3.02134	3.04121
	C	-4.82206	-0.914529	3.44889
	H	-5.09623	-0.007228	2.87845
	H	-5.65519	-1.10586	4.14777
	C	-3.53027	-0.65548	4.23017
	H	-3.3512	-1.50447	4.918
	H	-3.64113	0.241621	4.86475
	C	-2.31548	-0.498305	3.31111
	H	-2.40096	0.427211	2.72274
	H	-1.39314	-0.407282	3.90827
	C	0.076036	-2.55539	1.94619
	H	0.915628	-2.40729	1.25279
	C	-0.344408	-4.02549	1.79824
	H	-0.750083	-4.1896	0.786333
	H	-1.15448	-4.27468	2.50839
	C	0.842765	-4.9519	2.07103
	H	0.532969	-6.00686	1.96985
	H	1.62534	-4.77747	1.30774
	C	1.43246	-4.6982	3.46084
	H	2.31358	-5.34291	3.62616
	H	0.684759	-4.98257	4.2265
	C	1.80943	-3.22619	3.64701
	H	2.6379	-2.96778	2.96256
	H	2.18032	-3.05409	4.67273
	C	0.627748	-2.29806	3.35384
	H	0.941712	-1.24441	3.43196
	H	-0.163352	-2.4661	4.11011
	C	-0.076214	-2.55455	-1.94724
	H	-0.91578	-2.40682	-1.25374
	C	0.344398	-4.02466	-1.79992
	H	0.750132	-4.18915	-0.7881
	H	1.15448	-4.27345	-2.51021
	C	-0.842677	-4.9511	-2.07304
	H	-0.532751	-6.00606	-1.97233
	H	-1.62523	-4.77708	-1.30964
	C	-1.43248	-4.69687	-3.46271
	H	-0.684799	-4.98084	-4.22853
	H	-2.31353	-5.34161	-3.62824
	C	-1.80962	-3.22483	-3.64824
	H	-2.63808	-2.9668	-2.96362
	H	-2.18059	-3.05234	-4.67386
	C	-0.628022	-2.29671	-3.35476
	H	0.163049	-2.46437	-4.11114
	H	-0.942091	-1.24306	-3.43243
	C	2.18509	-1.67572	-2.3426
	H	2.10075	-2.57689	-2.97218
	C	3.47527	-1.86216	-1.53892
	H	3.35462	-2.70684	-0.839336
	H	3.67316	-0.963911	-0.929659
	C	4.66663	-2.08114	-2.47357
	H	5.59071	-2.21053	-1.88365
	H	4.52213	-3.0196	-3.0431
	C	4.82151	-0.912576	-3.4498
	H	5.65453	-1.10353	-4.14892
	H	5.09574	-0.005544	-2.87897
	C	3.52959	-0.653202	-4.23075
	H	3.35047	-1.50185	-4.91899
	H	3.6403	0.244228	-4.86489
	C	2.3149	-0.496579	-3.31147
	H	2.40033	0.428676	-2.72267
	H	1.39248	-0.405395	-3.90847
	C	2.35826	2.25921	-0.752698
	H	1.56158	1.77697	-1.34717
	C	3.54039	2.53462	-1.69549
	H	4.34666	3.04717	-1.13853
	H	3.96358	1.58228	-2.05077
	C	3.11504	3.41267	-2.87356
	H	3.97978	3.61038	-3.5306
	H	2.37343	2.86344	-3.48526
	C	2.49984	4.72879	-2.39048
	H	2.15026	5.32761	-3.24946
	H	3.27987	5.32803	-1.88287
	C	1.34694	4.47505	-1.41607
	H	0.52162	3.97794	-1.96088
	H	0.941645	5.42956	-1.03696
	C	1.78668	3.58916	-0.248113
	H	0.949067	3.38029	0.433935
	H	2.54882	4.12895	0.344362
	C	3.7337	1.74827	1.24842
	H	4.0334	2.76673	0.948831
	C	5.00551	0.893177	1.15161
	H	5.35444	0.885327	0.10362
	H	4.76615	-0.148781	1.4201
	C	6.1012	1.42583	2.07765
	H	6.99035	0.773641	2.02405
	H	6.42399	2.42624	1.72886
	C	5.60677	1.53505	3.52227
	H	5.37801	0.521878	3.90422
	H	6.40162	1.94667	4.16884
	C	4.3473	2.4005	3.61276
	H	4.60044	3.43948	3.3245
	H	3.98538	2.44413	4.65486
	C	3.2407	1.87261	2.69696
	H	2.9034	0.886005	3.05459
	H	2.36392	2.54404	2.71883
5Fconf3	B	2.15371	-0.155665	-0.239791
	B	0.733606	0.618412	0.397029
	B	-0.588599	0.447576	-0.707443
	B	-1.60298	-0.922348	-0.465502
	F	2.95104	0.669639	-1.00404
	F	-0.984512	-2.11903	-0.736538
	N	2.61926	-1.48369	-0.129297
	N	0.77346	1.42568	1.5575
	N	-0.551327	1.2729	-1.85782
	N	-2.89131	-1.03652	0.112791
	C	3.93815	-1.89697	-0.626644
	H	4.07109	-2.9533	-0.338899
	C	5.09252	-1.1422	0.048857
	H	5.00342	-1.2559	1.14394
	H	5.00985	-0.065099	-0.173717
	C	6.45024	-1.66022	-0.430789
	H	7.26213	-1.07462	0.035037
	H	6.58401	-2.70643	-0.093368
	C	6.56203	-1.60849	-1.95644
	H	6.52952	-0.552589	-2.28648
	H	7.53617	-2.01358	-2.28249
	C	5.41672	-2.37634	-2.62119
	H	5.50717	-3.45117	-2.36986
	H	5.49326	-2.30449	-3.72022
	C	4.05397	-1.85738	-2.15692
	H	3.91416	-0.821033	-2.50536
	H	3.23838	-2.459	-2.59383
	C	1.81589	-2.52577	0.510771
	H	0.848509	-2.059	0.75626
	C	2.40549	-3.04815	1.82936
	H	3.38736	-3.5242	1.64394
	H	2.58227	-2.20571	2.51646
	C	1.46731	-4.06998	2.47796
	H	1.90389	-4.43792	3.42298
	H	0.516961	-3.56803	2.7443
	C	1.17144	-5.23902	1.53626
	H	0.462177	-5.94172	2.00897
	H	2.10651	-5.80477	1.35855
	C	0.615311	-4.74609	0.199382
	H	-0.382321	-4.30356	0.355923
	H	0.474724	-5.59445	-0.493344
	C	1.52082	-3.69515	-0.443635
	H	1.05744	-3.29894	-1.3603
	H	2.47013	-4.18053	-0.738679
	C	2.01025	1.75717	2.28984
	H	1.72109	2.36114	3.16527
	C	2.9713	2.64043	1.48036
	H	2.43448	3.53878	1.12946
	H	3.29929	2.10072	0.579164
	C	4.19256	3.03621	2.31273
	H	4.88339	3.64256	1.70132
	H	3.87351	3.67829	3.15706
	C	4.91155	1.80257	2.86304
	H	5.31204	1.21187	2.01761
	H	5.77612	2.10375	3.4803
	C	3.95733	0.925708	3.67722
	H	3.63816	1.47804	4.58249
	H	4.47678	0.0176	4.03072
	C	2.72714	0.531722	2.858
	H	3.04127	-0.122569	2.0298
	H	2.01526	-0.048592	3.47124
	C	-0.415245	2.13207	2.05738
	H	-1.25329	1.81106	1.41439
	C	-0.300008	3.65711	1.91528
	H	-0.124274	3.90366	0.85558
	H	0.578511	4.02355	2.47715
	C	-1.53858	4.37703	2.44602
	H	-1.42155	5.46775	2.32319
	H	-2.42279	4.08488	1.8473
	C	-1.77905	4.02292	3.91392
	H	-2.67236	4.5456	4.29828
	H	-0.920208	4.37736	4.51616
	C	-1.94155	2.51232	4.086
	H	-2.87459	2.20615	3.5877
	H	-2.06151	2.25582	5.15312
	C	-0.762024	1.72773	3.50249
	H	-0.967616	0.64255	3.52638
	H	0.115014	1.8914	4.15381
	C	0.342968	2.43486	-1.92055
	H	0.913077	2.43	-0.977705
	C	-0.428096	3.76222	-1.94921
	H	-1.15676	3.77413	-1.11922
	H	-1.01306	3.84095	-2.88561
	C	0.528379	4.9534	-1.84903
	H	-0.035905	5.90092	-1.90375
	H	1.0218	4.93719	-0.858024
	C	1.60239	4.90594	-2.93858
	H	1.12245	5.04438	-3.92674
	H	2.31033	5.74382	-2.81182
	C	2.34877	3.56977	-2.92698
	H	2.91663	3.4695	-1.98297
	H	3.0892	3.53787	-3.74516
	C	1.38261	2.38945	-3.04864
	H	0.885724	2.43352	-4.03603
	H	1.93414	1.43872	-2.99673
	C	-1.28519	1.00736	-3.10314
	H	-1.10002	1.8555	-3.78375
	C	-2.79902	0.930658	-2.9253
	H	-3.1618	1.84519	-2.42341
	H	-3.02465	0.081348	-2.26405
	C	-3.51675	0.712936	-4.25759
	H	-4.60583	0.638591	-4.08867
	H	-3.35938	1.59132	-4.91297
	C	-2.99923	-0.544557	-4.95984
	H	-3.49939	-0.674025	-5.93567
	H	-3.25855	-1.43071	-4.34892
	C	-1.48057	-0.489042	-5.14195
	H	-1.22933	0.330239	-5.84327
	H	-1.11484	-1.42146	-5.6061
	C	-0.764363	-0.251344	-3.81105
	H	-0.915298	-1.11923	-3.14356
	H	0.323977	-0.159225	-3.96528
	C	-3.73806	0.135925	0.308281
	H	-3.17504	0.990631	-0.107086
	C	-4.01072	0.457495	1.78256
	H	-4.57326	-0.371045	2.25201
	H	-3.04891	0.527293	2.31624
	C	-4.81603	1.7514	1.92719
	H	-5.02815	1.9506	2.992
	H	-4.20378	2.59937	1.56481
	C	-6.12173	1.70128	1.13132
	H	-6.65384	2.66517	1.21124
	H	-6.78653	0.934672	1.5734
	C	-5.86271	1.35225	-0.334948
	H	-5.29301	2.17204	-0.813342
	H	-6.81612	1.2691	-0.885062
	C	-5.06909	0.051072	-0.459497
	H	-4.88212	-0.187715	-1.51825
	H	-5.67747	-0.778593	-0.053415
	C	-3.42796	-2.31208	0.604729
	H	-4.42936	-2.10359	1.0183
	C	-2.59813	-2.86604	1.77196
	H	-2.54908	-2.10227	2.56796
	H	-1.56406	-3.03407	1.42985
	C	-3.17826	-4.17259	2.31649
	H	-2.51786	-4.57606	3.10428
	H	-4.15377	-3.9675	2.79892
	C	-3.37854	-5.20707	1.20628
	H	-2.39266	-5.49628	0.795508
	H	-3.8326	-6.12529	1.61834
	C	-4.24598	-4.64469	0.077332
	H	-5.26137	-4.43791	0.468563
	H	-4.36574	-5.39409	-0.724354
	C	-3.64496	-3.35953	-0.496324
	H	-2.68358	-3.58918	-0.981872
	H	-4.30541	-2.93101	-1.27103
5Fconf4	B	1.62655	0.552551	0.356526
	B	0.389154	-0.610892	0.682265
	B	-1.10458	-0.534922	-0.180845
	B	-1.97365	0.816908	0.44082
	F	1.50675	1.7048	1.10023
	F	-2.58031	0.59529	1.65427
	N	2.7209	0.533944	-0.538085
	N	0.42436	-1.40891	1.85608
	N	-1.58717	-1.50601	-1.08536
	N	-2.00752	2.14611	-0.036643
	C	3.80096	1.53146	-0.49629
	H	4.53441	1.23939	-1.26628
	C	4.5632	1.50997	0.835828
	H	4.91464	0.482286	1.03418
	H	3.87337	1.77968	1.65425
	C	5.74703	2.47944	0.819401
	H	6.2457	2.47952	1.8044
	H	6.49845	2.12521	0.087133
	C	5.30965	3.89636	0.44108
	H	4.64175	4.29267	1.22943
	H	6.18483	4.56822	0.398408
	C	4.56435	3.90451	-0.89569
	H	5.26019	3.60117	-1.70225
	H	4.22624	4.92643	-1.14123
	C	3.36628	2.95326	-0.867412
	H	2.62956	3.31708	-0.134195
	H	2.86627	2.92782	-1.8493
	C	2.87627	-0.537997	-1.52249
	H	2.01288	-1.214	-1.38584
	C	4.14618	-1.3798	-1.30933
	H	5.03755	-0.726499	-1.33189
	H	4.11481	-1.83781	-0.30761
	C	4.31352	-2.45712	-2.3816
	H	5.25104	-3.01321	-2.20776
	H	3.49352	-3.19421	-2.29466
	C	4.30289	-1.85214	-3.78583
	H	4.40987	-2.64438	-4.5473
	H	5.17813	-1.18342	-3.8988
	C	3.01974	-1.05651	-4.02848
	H	2.16454	-1.75271	-4.03414
	H	3.04222	-0.583319	-5.02566
	C	2.80178	0.013642	-2.95722
	H	1.82223	0.505821	-3.09271
	H	3.56833	0.800391	-3.08487
	C	1.52534	-1.43922	2.83379
	H	1.2947	-2.2417	3.55388
	C	1.65108	-0.15693	3.66787
	H	0.678565	0.07443	4.13293
	H	1.88979	0.691723	3.00877
	C	2.73775	-0.303521	4.73543
	H	2.832	0.635583	5.30813
	H	2.43904	-1.08513	5.46122
	C	4.08366	-0.682751	4.11347
	H	4.42966	0.148527	3.47116
	H	4.84752	-0.816875	4.89956
	C	3.96608	-1.95296	3.26727
	H	3.73798	-2.81123	3.92872
	H	4.93102	-2.18053	2.78026
	C	2.86884	-1.82126	2.20938
	H	3.15991	-1.04762	1.48143
	H	2.75116	-2.76431	1.64625
	C	-0.729154	-2.23104	2.25133
	H	-1.47911	-2.10529	1.45495
	C	-1.39629	-1.75832	3.55066
	H	-1.63602	-0.687808	3.45938
	H	-0.697703	-1.8733	4.40118
	C	-2.66226	-2.56718	3.8384
	H	-3.12467	-2.22303	4.77984
	H	-3.40086	-2.37678	3.0364
	C	-2.36052	-4.06533	3.90885
	H	-3.28729	-4.63911	4.08529
	H	-1.69666	-4.26231	4.77275
	C	-1.67753	-4.54788	2.62771
	H	-2.39362	-4.45126	1.78957
	H	-1.4257	-5.6204	2.70209
	C	-0.416581	-3.73422	2.31936
	H	0.037057	-4.05745	1.36607
	H	0.331755	-3.93698	3.10741
	C	-0.764332	-2.6491	-1.49441
	H	0.167489	-2.5721	-0.907657
	C	-0.375914	-2.58251	-2.97723
	H	0.113718	-1.6118	-3.17186
	H	-1.28804	-2.60798	-3.60323
	C	0.541101	-3.74226	-3.37324
	H	0.773538	-3.69237	-4.45143
	H	1.50341	-3.63474	-2.83976
	C	-0.062514	-5.10098	-3.01566
	H	-0.973311	-5.27029	-3.62142
	H	0.643285	-5.9103	-3.27157
	C	-0.428946	-5.15712	-1.53199
	H	0.492936	-5.08148	-0.923345
	H	-0.891383	-6.12798	-1.28298
	C	-1.37821	-4.01727	-1.16175
	H	-2.32401	-4.1595	-1.71527
	H	-1.62976	-4.05537	-0.092217
	C	-2.96797	-1.53856	-1.59354
	H	-3.03048	-2.35138	-2.33663
	C	-3.38334	-0.267506	-2.3297
	H	-2.65525	-0.047785	-3.13058
	H	-3.35018	0.57044	-1.61855
	C	-4.80201	-0.37446	-2.88908
	H	-5.07674	0.568893	-3.39344
	H	-4.84078	-1.16706	-3.66137
	C	-5.80482	-0.696594	-1.7789
	H	-6.82156	-0.801886	-2.19627
	H	-5.83827	0.150428	-1.06695
	C	-5.40383	-1.96754	-1.02645
	H	-5.47626	-2.8334	-1.71305
	H	-6.10832	-2.16356	-0.199519
	C	-3.97642	-1.87104	-0.484278
	H	-3.92196	-1.08535	0.290581
	H	-3.68563	-2.81574	0.006611
	C	-1.48957	2.4748	-1.36344
	H	-1.19309	1.51315	-1.81975
	C	-0.233085	3.35425	-1.33088
	H	-0.47213	4.33069	-0.868553
	H	0.521754	2.87637	-0.690155
	C	0.321337	3.58825	-2.73793
	H	1.19613	4.2593	-2.68994
	H	0.687182	2.62555	-3.14419
	C	-0.733533	4.16639	-3.6828
	H	-0.321045	4.26782	-4.702
	H	-1.00095	5.18658	-3.34651
	C	-1.99515	3.30204	-3.69984
	H	-1.75779	2.31351	-4.13852
	H	-2.76518	3.75678	-4.34727
	C	-2.54677	3.10418	-2.2872
	H	-3.45358	2.47911	-2.31172
	H	-2.85382	4.08714	-1.88381
	C	-2.51476	3.26677	0.76261
	H	-2.35362	4.18363	0.170017
	C	-1.73024	3.4678	2.06655
	H	-0.656604	3.55796	1.82942
	H	-1.84232	2.5727	2.70085
	C	-2.23237	4.6984	2.82449
	H	-1.68245	4.80592	3.77576
	H	-2.01647	5.60945	2.2327
	C	-3.73856	4.6165	3.08692
	H	-3.94142	3.7651	3.76431
	H	-4.08789	5.52611	3.60666
	C	-4.5198	4.41678	1.78531
	H	-4.40132	5.31647	1.15031
	H	-5.59951	4.32245	1.99614
	C	-4.02574	3.18699	1.01973
	H	-4.24551	2.27478	1.59933
	H	-4.55226	3.09336	0.053244
C6F6	C	0.626686	1.24549	-2e-05
	C	1.39199	0.079966	8.8e-05
	C	0.765316	-1.16548	-2.6e-05
	C	-0.626745	-1.24547	6.1e-05
	C	-1.39199	-0.080029	-1.2e-05
	C	-0.765263	1.16551	2.9e-05
	F	-1.48979	2.26869	-1.4e-05
	F	1.21998	2.42446	-2.9e-05
	F	2.70964	0.155876	2.2e-05
	F	1.48968	-2.26877	-5.7e-05
	F	-1.21985	-2.42453	5e-06
	F	-2.70965	-0.155716	-6e-06
